# Supplementary material for: A Chiral-LC-MS Method for the Simultaneous Quantification of Short-Chain Fatty Acids and D/L-Lactate in the Ruminal Fluid of Dairy Cows
Source: Molecules. 2024 Mar 21;29(6):1398. doi: 10.3390/molecules29061398 (PMC10975154; doi:10.3390/molecules29061398)
Supplement: Supplementary file 1 [file molecules-29-01398-s001.zip]

Archive with 1 entries (1 files):
- molecules-2895860-supplementary.xlsx
