# Supplementary material for: A Chiral-LC-MS Method for the Simultaneous Quantification of Short-Chain Fatty Acids and D/L-Lactate in the Ruminal Fluid of Dairy Cows
Source: Molecules. 2024 Mar 21;29(6):1398. doi: 10.3390/molecules29061398 (PMC10975154; doi:10.3390/molecules29061398)
Supplement: Supplementary file 1 [file molecules-29-01398-s001.zip › molecules-2895860-supplementary.xlsx]

## Sheet: Fig. S-1
		Fig. S-1: Standanrd curves for short-chain fatty acids and D/L-lactate

## Sheet: Table S-1
		Table S-1: Inter-day measurement precision of the method (µg/mL)
		Sample ID	Date of analysis	Acetate	Propionate	Isobutyrate	Butyrate	2-methylbutyrate	Isovelerate	Velerate	Hexanoate	L-lactate	D-lactate
		#1	October 20, 2023	2102.36	787.778	60.2817	1023.47	47.871	46.3226	112.903	33.6933	10	23.1
		#2		1338.58	426.667	37.5587	529.577	29.1613	30.5806	49.6774	12.959	6.7	17.9
		#3		1937.01	633.333	57.0892	763.38	74.1935	42.5806	74.8387	15.1188	31.2	60.8
		#4		2000	733.333	57.7465	816.901	60	43.2258	89.6774	27.6458	7.3	4.6
		#1	October 30, 2023	2295.83	861.825	57.9598	1054.89	46.5859	45.2976	124.342	37.9263	9.48435	21.3105
		#2		1388.02	452.886	34.9713	535.92	27.7778	29.3452	52.4342	14.0707	6.42384	17.3219
		#3		1981.77	670.764	53.3621	760.92	71.9192	40.873	80.2632	16.2058	29.8565	59.0883
		#4		2078.12	791.434	56.8966	841.954	60	43.0556	99.5614	31.7512	6.8702	4.21652

## Sheet: Table S-2
		Table S-2: Pairwise correlation (r) between short-chain fatty acids and D/L-lactate
			L-lactate	D-lactate	Acetate	Propionate	Isobutyrate	Butyrate	2-methylbutyrate	Isovelerate	Valerate	Hexanoate
		L-lactate	1
		D-lactate	0.969023	1
		Acetate	0.436751	0.397221	1
		Propionate	0.37344	0.356185	0.976523	1
		Isobutyrate	0.400503	0.380224	0.924338	0.886044	1
		Butyrate	0.401472	0.334939	0.951398	0.91014	0.935134	1
		2-methylbutyrate	0.469423	0.514677	0.765198	0.782833	0.68924	0.632722	1
		Isovelerate	0.303699	0.295715	0.874006	0.830199	0.979977	0.891807	0.630314	1
		Velerate	0.3227	0.297696	0.950725	0.970139	0.895092	0.933274	0.766508	0.861935	1
		Hexanoate	0.302984	0.254834	0.811924	0.864881	0.621463	0.772341	0.67504	0.556545	0.879666	1
